# Supplementary material for: Transcriptomic Evidence of Immune–Tumor Uncoupling Defines a High-Risk State in Uterine Corpus Endometrial Carcinoma
Source: Int J Mol Sci. 2026 May 7;27(10):4170. doi: 10.3390/ijms27104170 (PMC13208045; doi:10.3390/ijms27104170)
Supplement: Supplementary file 1 [file ijms-27-04170-s001.zip]

Archive with 1 entries (1 files):
- Supplementary information_Proofreading.pdf
